# Supplementary material for: The Additive Values of the Classification of Higher Serum Uric Acid Levels as a Diagnostic Criteria for Metabolic-Associated Fatty Liver Disease
Source: Nutrients. 2022 Aug 31;14(17):3587. doi: 10.3390/nu14173587 (PMC9460100; doi:10.3390/nu14173587)
Supplement: Supplementary file 1 [file nutrients-14-03587-s001.zip]

Archive with 1 entries (1 files):
- nutrients-1865362-supplementary.pdf
